# Supplementary material for: A Recombinant Turkey Herpesvirus Expressing F and HN Genes of Avian Avulavirus-1 (AAvV-1) Genotype VI Confers Cross-Protection against Challenge with Virulent AAvV-1 Genotypes IV and VII in Chickens
Source: Viruses. 2019 Aug 25;11(9):784. doi: 10.3390/v11090784 (PMC6784189; doi:10.3390/v11090784)
Supplement: Supplementary file 1 [file viruses-11-00784-s001.zip]

Archive with 5 entries (4 files):
- Supplementary data 1.xlsx
- Supplementary.docx
- viruses-524030 final supplementary/
- viruses-524030 final supplementary/Supplementary data 1.xlsx
- viruses-524030 final supplementary/Supplementary.pdf
