# Supplementary material for: A Recombinant Turkey Herpesvirus Expressing F and HN Genes of Avian Avulavirus-1 (AAvV-1) Genotype VI Confers Cross-Protection against Challenge with Virulent AAvV-1 Genotypes IV and VII in Chickens
Source: Viruses. 2019 Aug 25;11(9):784. doi: 10.3390/v11090784 (PMC6784189; doi:10.3390/v11090784)
Supplement: Supplementary file 1 [file viruses-11-00784-s001.zip › Supplementary data 1.xlsx]

## Sheet: genotype VII
group	3 dpi - oropharyngeal swabs	7 dpi - oropharyngeal swabs	10 dpi - oropharyngeal swabs	14 dpi - oropharyngeal swabs	3 dpi - cloacal swabs	7 dpi - cloacal swabs	10 dpi - cloacal swabs	14 dpi - cloacal swabs	group	3 dpi - oropharyngeal swabs	7 dpi - oropharyngeal swabs	10 dpi - oropharyngeal swabs	14 dpi - oropharyngeal swabs	3 dpi - cloacal swabs	7 dpi - cloacal swabs	10 dpi - cloacal swabs	14 dpi - cloacal swabs
experimental group	145516	9402.25	1	1	1	138.455	29.3212	1	control group	70343.2	12115	51196.5	1	77100.5	13769.3	1.41214e+06	1863.67
experimental group	26.6967	56522.5	1	1	1	37.8085	0.387212	1	control group	31149.6	16555.3	32.4857	1	31382.4	2880.88	154.084	116.031
experimental group	4623.97	513285	1	1	1	35.7176	37.5609	1	control group	261320	33966.8		1	227216	29966.1	701.391	87.4581
experimental group	29974.8	272.321			1				control group	105015	18218.5		1	892.936	20654.1	198.346	983.325
experimental group	15336304	256.052			1				control group	24826.6	155467			18993.3	131937	107.984
experimental group	375.163	18029			1				control group	177797	61428.7			98515.8	7896.78	228.912
experimental group		2214.05							control group	1190.56	13902.3			102931	9035.56
experimental group		6.03714e+06							control group	35100.7	76224.4			4580.36	1494.37
experimental group		27033.1							control group	18167.4	76321.4			6560.45	2886.28
experimental group		35.012							control group	74912.4	33441.7			32.3925	6197.59
									control group	264471	136237			31.0961	52139.3
									control group	123138	79170.6			33.7272	39144.8
									control group	226857	88797.9				19017.2
									control group	537683	169108				32471.7
									control group	474183	199411				6197.47
									control group	241533	109946				4307
									control group	55812	36160.3				3484.45
									control group	30843.1
									control group	183162
	17299.4	13715.6	1	1	1	37.8085	29.3212	1		105015	76224.4	25614.5	1	12776.9	9035.56	213.629	549.678
	5.70228e+06	1.79649e+06	0	0	0	47.9456	15.9407	0		148140	57045.6	25582	0	66062.7	30877.8	526169	730.572
	3 dpi	7 dpi	10 dpi	14 dpi
oropharyngeal swabs - experimental group	17299.4	13715.6	1	1
oropharyngeal swabs - control group	105015	76224.4	25614.5	1
cloacal swabs - experimental group	1	37.8085	29.3212	1
cloacal swabs - control group	12776.9	9035.56	213.629	549.678
oropharyngeal swabs - experimental group (SD)
oropharyngeal swabs - control group (SD)
cloacal swabs - experimental group (SD)
cloacal swabs - control group (SD)
		37.8085	0	0

## Sheet: genotype IV
oropharyngeal swabs, 3 dpc	oropharyngeal swabs, 7 dpc	oropharyngeal swabs,10 dpc	cloacal swabs, 7 dpc	cloacal swabs, 10 dpc	cloacal swabs, 14 dpc
1.68274e+06	16424.1	2374.38	4234.26	5582.58	10876.5
11243.4	13128.6	18339.1	6177.14	6069.94	42379.6
15066.5	0	6867.62	2854.46	5826.26	19203.1
4118.9	52920.1	0	2800.21	5221.12	3672.46
52362.5	10191.5	0	765.036	3821.6	5819.61
533.918	64756.5	0	994.922	568.958	0
1.53433e+06	52354	0	9034.87	706.694	0
18025.4	79819	0	6178.83	10379.1	0
5109.75	28115.9	0	1807.66	7366.97	0
73885.7	35301.1	0	5689.58	202319	0
4686.65	0	0	7066.94	1484.52	0
29795.6	0	0	4983.09	360.077	0
67310.1	0	0	2199.61	2353.47	0
695.721	0	0	5726.33	0	0
3431.2	0	0	777.536	0	0
1303.57	0	0	6564.76	0	0
70764.2	0	0	5762.36	0	0
792.067	0	0	6194.79	0	0
512.985	0	0		0
0		0
		0
8176.58	0	0	5336.33	1484.52	0	Me
0	0	0	765.036	0	0	min
1.68274e+06	79819	18339.1	9034.87	202319	42379.6	max
	3 dpc	7 dpc	10 dpc	14 dcp
oropharyngeal swabs - experimental group	8176.58	1	1
oropharyngeal swabs - control group	234103	50519.3
cloacal swabs - experimental group		5336.33	1484.52	1
cloacal swabs - control group		1.14454e+06
oropharyngeal swabs - experimental group (MIN)	1	0	0
oropharyngeal swabs - control group (MIN)	17287.7	1473.22
cloacal swabs - experimental group (MIN)		765.036	1	0
cloacal swabs - control group (MIN)		432.653
oropharyngeal swabs - experimental group (MAX)	1.68274e+06	79819	18339.1
oropharyngeal swabs - control group (MAX)	1.40434e+06	305591
cloacal swabs - experimental group (MAX)		9034.87	202319	42379.6
cloacal swabs - control group (MAX)		33226036
oropharyngeal swabs - experimental group (MIN)	8175.58	0	0		dla słupków
oropharyngeal swabs - control group (MIN)	216815	49046
cloacal swabs - experimental group (MIN)		4571.3	1483.52	0
cloacal swabs - control group (MIN)		1.14411e+06
oropharyngeal swabs - experimental group (MAX)	1.67456e+06	79818	18338.1
oropharyngeal swabs - control group (MAX)	1.17024e+06	255072
cloacal swabs - experimental group (MAX)		3698.54	200835	42378.6
cloacal swabs - control group (MAX)		3.20815e+07
